# Supplementary material for: LEAFY demonstrates functions in reproductive development of the gametophyte but not the sporophyte of the fern Ceratopteris richardii
Source: Development. 2026 Jan 2;153(1):dev204808. doi: 10.1242/dev.204808 (PMC12813671; doi:10.1242/dev.204808)
Supplement: Table S3. dataset for graphs in Figs. 1-5. [file develop-153-204808-TableS3.xlsx]

## Sheet: Vegetative_fronds_to_sporing
WT			35S::CrLFY1			35S::CrLFY2			35S::CrLFY1+2
WT.c5	WT.2s	WT.4s	BA12	BA14	BA19	BD5	BF5	BF16	BD5XBA14	BA14XBD5	BA14XBD5
15	16	12	25	12	16	17	11	16
13	15	14	21	18	17	13	16	15
13	17	17	10	22	16	12	23	21
15	16	17	17	11	13	17	12	20
17	14	13	11	13	16	27	10	10

## Sheet: Days_to_Sporing
WT			35S::CrLFY1			35S::CrLFY2			35S::CrLFY1+2
WT.c5	WT.2s	WT.4s	BA12	BA14	BA19	BD5	BF5	BF16	BD5XBA14	BA14XBD5	BA14XBD5
72	76	70	70	74	74	74	73	79	79	71	74
73	72	71	79	73	78	71	72	71	80	72	73
72	71	70	72	72	75	78	71	71	70	75	72
74	71	74	79	74	72	70	72	78	71	78	70
73	73	74	74	73	71	72	75	72	71	74	79
73	74	70	73	79	75	80	72	73	75	77	80
77	77	79	72	70	75	73	70	79	74	76	70
75	73	72	74	76	70	71	72	71	73	76	71
78	71	78	75	76	74	72	73	79	75	74	74
73	72	74	74	77	78	70	72	72	75	73	75

## Sheet: Degree_of_compounding
WT			35S::CrLFY1			35S::CrLFY2					35S::CrFLY1+2
WT.c5	WT.2s	WT.4s	BA12	BA14	BA19	BD5	BF5	BF16	BD5XBA14	BA14XBD5	BA14XBD5
2	3	3	2	1	2	2	3	1	1	1	1
3	3	3	2	1	2	2	2	1	2	1	2
2	2	2	2	0	3	2	2	2	1	2	2
2	2	3	2	2	2	2	2	2	1	2	1
2		2	2	2	3	3	2	1	2	0	1
			1	2	1	2	1	2	2	0	2
			3	0	2	2	2	2
			2	0	3	3	3	2
			2	1	2	1	2	1
			1	2	2	2	2	2
			3	2	2	2	3	1
			1	2	2	2	3	1
			1	2	2	1	1	1
			3	3	3		1	2
							2	2
							1

## Sheet: Cells_in_meristem
WT			35S::CrFLY1			35S::CrFLY2			35S::CrLFY1+2
WT.c5	WT.2s	WT.4s	BA12	BA14	BA19	BD5	BF5	BF16	BD5XBA14	BA14XBD5	BA14XBD5
12	11	9	14	18	16	21	16	15	23	10	13
11	18	15	11	12	17	15	19	14	20	18	21
		10	14	9	18	16	25	13			18
			6			19

## Sheet: Gametophyte_Area (mm squared)
WT			35S::CrLFY1			35S::CrLFY2			35S::CrLFY1+2
WT.c5	WT.2s	WT.4s	BA12	BA14	BA19	BD5	BF5	BF16	BD5XBA14	BA14XBD5	BA14XBD5
57.8085	119.085	35.7523	48.5376	85.7289	100.096	79.3992	76.8231	49.7849	142.667	164.853	83.2245
41.6204	136.235	46.3687	81.5994	79.5493	9.3659	69.1683	60.4966	40.5302	115.082	7.0967	148.855
		72.7649	90.5933	74.5658	147.924	91.3702	66.9678	97.8405			106.489
			72.7142			66.0021

## Sheet: Antheridia_counts
WT unfert			WT fert			35S::CrLFY1 unfert			35S::CrLFY1 Fert			35S::CrLFY2 unfert			35S::CrLFY2 Fert
WT.c5	WT.2s	WT.4s	WT.c5	WT.2s	WT.4s	BA12	BA14	BA19	BA12	BA14	BA19	BD5	BF5	BF16	BD5	BF5	BF16
40	36	54	30	18	19	91	93	80	24	21	34	75	70	59	37	22	24
65	53	80	23	27	26	72	103	72	19	17	14	81	69	77	41	27	28
58	38	80	29	32	18	54	67	69	32	28	27	92	103	60	28	23	27
96	79	71	34	24	27	61	79	36	26	16	31	84	78	89	24	19	14
101	110	62	22	27	31	73	83	82	29	26	23	96	92	93	35	31	37
	77		10			81				19		87	86	89	34	34	16
												102	69	74	21	18	45
												100	68	83	32	21	23
												64	74	101	26	19	21
												39	83	95	18	34	16
												72	72	89	29	18	28
																	23
																	26

## Sheet: Number_of_Archegonia
WT			35S::CrLFY1			35S::CrLFY2			35S::CrLFY1+2
WT.c5	WT.2s	WT.4s	BA12	BA14	BA19	BD5	BF5	BF16	BD5XBA14	BA14XBD5	BA14XBD5
4	3	5	5	5	3	3	8	3	5	4	8
5	2	5	4	4	2	3	7	2	6	2	5
4	2	6	2	6	3	4	3	4	6	3	4
4	4	5	5	6	13	1	3	3	5	5	5
4	5	6	5	5	6	3	6		7	6	6
		6	4	4	4	3	4		8	7	6
			4	3	4	0	5		5	2	3
			3	4	3	0	7				7
						0	3				5
						0	1				2

## Sheet: WT_qPCR_CrLFY1
2^delta-delta Ct values for CrLFY1, relative to housekeeping gene CrACT and CrTBPb, with raw Ct values below
WT G4 Male	WT G7 Male	WT G4 Hermaphrodite	WT G7 Hermaphrodite
0.0178167	0.267779	0.0240344	0.0443385
0.122672	0.234292	0.0179566	0.00411807
0.11053	0.255454	0.0690232	0.0130047
Ct
WT G4 male			WT G7male			WT Hermaphrodite G7			WT Hermaphrodite G7
WT CrLFY1	WT CrACT	WT CrTBPb	WT CrLFY1	WT CrACT	WT CrTBPb	WT CrLFY1	WT CrACT	WT CrTBPb	WT CrLFY1	WT CrACT	WT CrTBPb
33.2862	25.5022	27.7096	33.0777	25.2498	27.6517	33.2862	26.1922	27.1702	29.7246	23.7549	27.7096
32.6812	25.461	27.8174	33.2491	25.2837	27.7745	32.6812	26.2557	27.2132	29.828	23.8567	27.8174
32.3862	25.5196	27.3955	32.591	25.292	27.3799	32.3862	26.3471	27.405	29.6573	23.9655	27.3955
33.2676	25.5022	27.7096	33.2676	24.186	26.1028	31.0077	26.1922	27.1702	29.9184	23.7549	27.7096
34.5103	25.461	27.8174	34.5103	24.0491	26.0487	32.0094	26.2557	27.2132	29.8511	23.8567	27.8174
33.6587	25.5196	27.3955	33.6587	24.09	26.0507	31.4858	26.3471	27.405	29.3615	23.9655	27.3955
32.9874	25.2498	27.6517	32.9874	24.186	26.1028	32.4377	26.1922	27.044	28.4613	24.09	27.6517
33.0446	25.2837	27.7745	33.0446	24.0491	26.0487	29.7779	26.2557	27.1015	28.4009	24.186	27.7745
32.3666	25.292	27.3799	32.3666	24.09	26.0507	30.0263	26.3471	27.4183	28.4251	24.0491	27.3799

## Sheet: WT_qPCR_CrLFY2
2^delta-delta Ct values for CrLFY2, relative to housekeeping gene CrACT and CrTBPb, with raw Ct values below
WT G4 Male	WT G7 Male	WT G4 Hermaphrodite	WT G7 Hermaphrodite
0.0798908	0.395552	0.0681402	0.0208968
0.0475777	0.309193	0.0136813	0.0128776
0.0226049	0.353261	0.0682992	0.00481456
Ct
WT G4 male			WT G7male			WT Hermaphrodite G7			WT Hermaphrodite G7
WT CrLFY2	WT CrACT	WT CrTBPb	WT CrLFY2	WT CrACT	WT CrTBPb	WT CrLFY2	WT CrACT	WT CrTBPb	WT CrLFY2	WT CrACT	WT CrTBPb
30.2753	25.5022	27.7096	31.5588	25.2498	27.6517	30.3501	26.1922	27.1702	30.0423	23.7549	27.7096
30.1251	25.461	27.8174	31.5279	25.2837	27.7745	30.6908	26.2557	27.2132	30.4895	23.8567	27.8174
30.7849	25.5196	27.3955	32.082	25.292	27.3799	31.0423	26.3471	27.405	30.0389	23.9655	27.3955
33.0676	25.5022	27.7096	30.9595	24.186	26.1028	28.4613	26.1922	27.1702	35.0188	23.7549	27.7096
33.1008	25.461	27.8174	30.7611	24.0491	26.0487	28.4009	26.2557	27.2132	34.1812	23.8567	27.8174
33.1954	25.5196	27.3955	30.8402	24.09	26.0507	28.4251	26.3471	27.405	33.3625	23.9655	27.3955
29.9184	25.2498	27.6517	30.2753	24.186	26.1028	30.0085	26.1922	27.044	32.2268	24.09	27.6517
29.8511	25.2837	27.7745	30.1251	24.0491	26.0487	30.2013	26.2557	27.1015	32.0508	24.186	27.7745
29.3615	25.292	27.3799	30.7849	24.09	26.0507	29.7477	26.3471	27.4183	31.5919	24.0491	27.3799

## Sheet: Number_of_Sperm_Released
Total number of sperm released from a sample of 100 gametophytes, divided by 100 for average number of sperm released by a single gametophtye
	35S::CrLFY1			35S::CrLFY2			35S::CrLFY1+2			WT
	BA19	BA12	BA14	BF16	BF5	BD5	BD5XBA14	BA14XBD5	BA14XBD5	WT2s	WTc5	WT5s
9 DPS	1233.33	40	1526.67	230	3516.67	233.333	3	303.333	63.3333	20	6.66667	343.333
12 DPS	3220	2980	5556.67	1873.33	10953.3	1823.33	2160	2953.33	4116.67	2313.33	3813.33	5370
14 DPS	4353.33	4833.33	4953.33	5366.67	13913.3	4070	10550	3533.33	4323.33	4846.67	5180	12326.7

[truncated: 16 more sheets: Viable_sperm_raw_data, Sperm_swimming_speed, RNAI_Sperm_release, proportion_visible_embryos_same, proportion_visible_embryos_WTXO, proportion_visible_OEXWT, OE_qPCR_CrLFY1_Sporophyte, OE_qPCR_CrLFY1_gametophyte, OE_qPCR_CrLFY2_Sporophyte, OE_qPCR_CrLFY2_gametophyte, OE_qPCR_Double_Sporophyte_both, ddPCR_CrLFY1, ddPCR_CrLFY2, Sporangia_quantity, Pinnae_length, Proportion_germinated_spores]
